# Supplementary material for: Untargeted lipidomic analysis to broadly characterize the effects of pathogenic and non-pathogenic staphylococci on mammalian lipids
Source: PLoS One. 2018 Oct 31;13(10):e0206606. doi: 10.1371/journal.pone.0206606 (PMC6209338; doi:10.1371/journal.pone.0206606)
Supplement: S2 File — Statistical output of all lipids determined to be significant by Kruskal-Wallis (column; p-value) and Benjamini Hochberg correction (column; p.adj (BH)). (CSV) [file pone.0206606.s005.csv]

S.No	Lipid.ID	p-value	p.adj (BH)	p.signif	method
1	PA 16:0-18:1	3.39E-03	3.76E-03	**	Kruskal-Wallis
2	PA 16:0-18:2	9.80E-06	1.57E-05	****	Kruskal-Wallis
3	PA 18:0-18:1	6.18E-07	1.61E-06	****	Kruskal-Wallis
4	PA 18:0-18:2	1.11E-08	9.36E-08	****	Kruskal-Wallis
5	PA 18:1-18:1	7.61E-07	1.93E-06	****	Kruskal-Wallis
6	PA 18:1-18:2	1.61E-07	5.21E-07	****	Kruskal-Wallis
7	PA 18:1-18:3	1.66E-03	1.89E-03	**	Kruskal-Wallis
8	PA 18:2-18:2	1.89E-05	2.71E-05	****	Kruskal-Wallis
9	PA 18:0-20:2	1.65E-04	2.03E-04	***	Kruskal-Wallis
10	PA 18:0-20:3	1.70E-06	3.50E-06	****	Kruskal-Wallis
11	PA 18:1-20:2	3.07E-07	8.77E-07	****	Kruskal-Wallis
12	PA 18:1-20:3	2.27E-06	4.31E-06	****	Kruskal-Wallis
13	PC 15:0-16:0	6.90E-06	1.17E-05	****	Kruskal-Wallis
14	PC 16:0-16:0	4.02E-04	4.74E-04	***	Kruskal-Wallis
15	PC 15:0-18:2	7.05E-09	7.44E-08	****	Kruskal-Wallis
16	PC 16:0-18:0	2.33E-09	4.28E-08	****	Kruskal-Wallis
17	PC 16:0-18:1	4.01E-09	4.57E-08	****	Kruskal-Wallis
18	PC 16:0-18:2	2.84E-09	4.28E-08	****	Kruskal-Wallis
19	PC 15:0-20:3	1.95E-06	3.82E-06	****	Kruskal-Wallis
20	PC 18:0-18:1	6.77E-08	2.86E-07	****	Kruskal-Wallis
21	PC 16:0-20:2	2.63E-05	3.72E-05	****	Kruskal-Wallis
22	PC 18:0-18:2	1.80E-08	1.15E-07	****	Kruskal-Wallis
23	PC 18:1-18:1	4.25E-07	1.15E-06	****	Kruskal-Wallis
24	PC 16:0-20:3	1.39E-06	3.00E-06	****	Kruskal-Wallis
25	PC 18:1-18:2	8.81E-07	2.19E-06	****	Kruskal-Wallis
26	PC 16:0-20:4	1.06E-08	9.31E-08	****	Kruskal-Wallis
27	PC 18:2-18:2	9.28E-07	2.28E-06	****	Kruskal-Wallis
28	PC 17:0-20:4	7.18E-06	1.20E-05	****	Kruskal-Wallis
29	PC 18:0-20:4	2.16E-06	4.18E-06	****	Kruskal-Wallis
30	PC 18:1-20:3	1.20E-07	4.02E-07	****	Kruskal-Wallis
31	PC 18:1-20:4	1.64E-07	5.23E-07	****	Kruskal-Wallis
32	PC 18:2-20:3	8.30E-08	3.23E-07	****	Kruskal-Wallis
33	PC 18:2-20:4	1.56E-08	1.13E-07	****	Kruskal-Wallis
34	PE 16:0-16:0	1.90E-03	2.15E-03	**	Kruskal-Wallis
35	PE 16:0-18:2	1.23E-06	2.79E-06	****	Kruskal-Wallis
36	PE 17:1-17:1	6.90E-05	8.88E-05	****	Kruskal-Wallis
37	PE 16:1-18:2	3.95E-07	1.10E-06	****	Kruskal-Wallis
38	PE 17:1-18:2	2.04E-08	1.27E-07	****	Kruskal-Wallis
39	PE 18:0-18:2	8.72E-09	8.42E-08	****	Kruskal-Wallis
40	PE 18:1-18:1	4.50E-05	6.09E-05	****	Kruskal-Wallis
41	PE 16:0-20:3	9.11E-05	1.13E-04	****	Kruskal-Wallis
42	PE 18:1-18:2	1.24E-06	2.79E-06	****	Kruskal-Wallis
43	PE 16:0-20:4	8.14E-05	1.04E-04	****	Kruskal-Wallis
44	PE 18:2-18:2	7.70E-07	1.93E-06	****	Kruskal-Wallis
45	PE 17:0-20:4	2.11E-07	6.46E-07	****	Kruskal-Wallis
46	PE 17:1-20:3	3.00E-08	1.54E-07	****	Kruskal-Wallis
47	PE 17:1-20:4	3.07E-07	8.77E-07	****	Kruskal-Wallis
48	PE 18:0-20:4	3.47E-09	4.56E-08	****	Kruskal-Wallis
49	PE 18:1-20:3	3.65E-05	5.03E-05	****	Kruskal-Wallis
50	PE 18:1-20:4	2.77E-08	1.46E-07	****	Kruskal-Wallis
51	PE 18:2-20:3	1.66E-05	2.46E-05	****	Kruskal-Wallis
52	PE 18:2-20:4	3.23E-06	5.87E-06	****	Kruskal-Wallis
53	PE 20:4-20:4	1.11E-05	1.76E-05	****	Kruskal-Wallis
54	PG 16:0-18:1	9.30E-08	3.33E-07	****	Kruskal-Wallis
55	PG 18:0-18:0	6.15E-05	7.96E-05	****	Kruskal-Wallis
56	PG 18:0-18:1	2.48E-08	1.36E-07	****	Kruskal-Wallis
57	PG 16:0-20:2	1.91E-06	3.81E-06	****	Kruskal-Wallis
58	PG 18:0-18:2	1.21E-06	2.78E-06	****	Kruskal-Wallis
59	PG 16:0-20:3	9.12E-05	1.13E-04	****	Kruskal-Wallis
60	PG 18:1-18:2	9.89E-09	9.07E-08	****	Kruskal-Wallis
61	PG 18:2-18:2	3.67E-09	4.56E-08	****	Kruskal-Wallis
62	PG 18:0-20:3	1.01E-07	3.53E-07	****	Kruskal-Wallis
63	PG 18:0-20:4	1.19E-05	1.87E-05	****	Kruskal-Wallis
64	PG 18:1-20:3	4.97E-06	8.72E-06	****	Kruskal-Wallis
65	PG 18:1-20:4	1.09E-07	3.76E-07	****	Kruskal-Wallis
66	PG 18:2-20:3	2.96E-05	4.16E-05	****	Kruskal-Wallis
67	PG 18:2-20:4	2.75E-06	5.19E-06	****	Kruskal-Wallis
68	PG 20:3-20:4	1.79E-05	2.62E-05	****	Kruskal-Wallis
69	PG 20:4-20:4	5.82E-05	7.63E-05	****	Kruskal-Wallis
70	PI 16:0-16:0	4.12E-09	4.57E-08	****	Kruskal-Wallis
71	PI 16:0-18:0	2.35E-08	1.34E-07	****	Kruskal-Wallis
72	PI 16:0-18:1	3.11E-09	4.38E-08	****	Kruskal-Wallis
73	PI 16:1-18:0	6.18E-06	1.05E-05	****	Kruskal-Wallis
74	PI 16:0-18:2	2.02E-04	2.47E-04	***	Kruskal-Wallis
75	PI 17:0-18:1	3.51E-10	2.94E-08	****	Kruskal-Wallis
76	PI 17:0-18:2	1.47E-08	1.10E-07	****	Kruskal-Wallis
77	PI 18:0-18:0	8.81E-08	3.28E-07	****	Kruskal-Wallis
78	PI 18:0-18:2	8.78E-09	8.42E-08	****	Kruskal-Wallis
79	PI 18:1-18:1	4.23E-08	2.08E-07	****	Kruskal-Wallis
80	PI 18:0-20:4	7.69E-08	3.06E-07	****	Kruskal-Wallis
81	PI 18:1-20:3	3.14E-03	3.51E-03	**	Kruskal-Wallis
82	PI 20:4-20:4	1.37E-05	2.09E-05	****	Kruskal-Wallis
83	PS 18:0-18:0	7.64E-06	1.27E-05	****	Kruskal-Wallis
84	PS 18:0-18:1	1.35E-07	4.44E-07	****	Kruskal-Wallis
85	PS 18:0-18:2	2.14E-08	1.27E-07	****	Kruskal-Wallis
86	PS 18:1-18:1	5.97E-07	1.58E-06	****	Kruskal-Wallis
87	PS 16:0-20:4	8.32E-06	1.36E-05	****	Kruskal-Wallis
88	PS 18:1-20:0	6.13E-05	7.96E-05	****	Kruskal-Wallis
89	PS 18:0-20:2	9.44E-06	1.52E-05	****	Kruskal-Wallis
90	PS 18:0-20:3	4.52E-07	1.21E-06	****	Kruskal-Wallis
91	PS 18:1-20:2	5.37E-05	7.12E-05	****	Kruskal-Wallis
92	PS 18:0-20:4	8.43E-08	3.23E-07	****	Kruskal-Wallis
93	PS 18:1-20:3	6.60E-08	2.84E-07	****	Kruskal-Wallis
94	PS 20:3-20:3	4.13E-05	5.63E-05	****	Kruskal-Wallis
95	PS 20:3-20:4	5.00E-06	8.72E-06	****	Kruskal-Wallis
96	PS 20:4-20:4	3.13E-06	5.74E-06	****	Kruskal-Wallis
97	LPA 14:0	1.54E-06	3.29E-06	****	Kruskal-Wallis
98	LPA 15:0	3.40E-04	4.07E-04	***	Kruskal-Wallis
99	LPA 16:0	3.33E-08	1.67E-07	****	Kruskal-Wallis
100	LPA 16:1	3.31E-05	4.60E-05	****	Kruskal-Wallis
101	LPA 17:0	8.28E-05	1.05E-04	****	Kruskal-Wallis
102	LPA 18:0	3.84E-06	6.86E-06	****	Kruskal-Wallis
103	LPA 18:1	1.14E-07	3.90E-07	****	Kruskal-Wallis
104	LPA 18:2	5.77E-06	9.98E-06	****	Kruskal-Wallis
105	LPA 20:3	8.61E-05	1.08E-04	****	Kruskal-Wallis
106	LPA 20:4	1.11E-06	2.65E-06	****	Kruskal-Wallis
107	LPC 16:0	1.80E-05	2.62E-05	****	Kruskal-Wallis
108	LPC 18:0	1.31E-05	2.02E-05	****	Kruskal-Wallis
109	LPC 18:1	1.26E-03	1.44E-03	**	Kruskal-Wallis
110	LPC 18:2	4.83E-08	2.31E-07	****	Kruskal-Wallis
111	LPC 18:3	3.68E-05	5.04E-05	****	Kruskal-Wallis
112	LPC 20:3	1.56E-06	3.29E-06	****	Kruskal-Wallis
113	LPC 20:4	2.27E-06	4.31E-06	****	Kruskal-Wallis
114	LPE 16:0	1.70E-05	2.51E-05	****	Kruskal-Wallis
115	LPE 17:1	1.19E-05	1.87E-05	****	Kruskal-Wallis
116	LPE 18:0	5.65E-08	2.59E-07	****	Kruskal-Wallis
117	LPE 18:1	1.35E-06	2.96E-06	****	Kruskal-Wallis
118	LPE 18:2	1.30E-08	1.02E-07	****	Kruskal-Wallis
119	LPE 20:3	4.55E-06	8.07E-06	****	Kruskal-Wallis
120	LPE 20:4	9.40E-06	1.52E-05	****	Kruskal-Wallis
121	LPE 22:4	5.13E-05	6.89E-05	****	Kruskal-Wallis
122	LPE 22:5	3.29E-05	4.60E-05	****	Kruskal-Wallis
123	LPG 16:0	4.44E-10	2.94E-08	****	Kruskal-Wallis
124	LPG 16:1	6.19E-08	2.75E-07	****	Kruskal-Wallis
125	LPG 17:0	1.62E-09	3.81E-08	****	Kruskal-Wallis
126	LPG 18:0	5.58E-10	2.94E-08	****	Kruskal-Wallis
127	LPG 18:1	5.00E-10	2.94E-08	****	Kruskal-Wallis
128	LPG 18:2	2.55E-09	4.28E-08	****	Kruskal-Wallis
129	LPG 20:3	1.87E-07	5.81E-07	****	Kruskal-Wallis
130	LPG 20:4	1.00E-06	2.43E-06	****	Kruskal-Wallis
131	LPI 16:0	1.25E-09	3.69E-08	****	Kruskal-Wallis
132	LPI 18:0	2.17E-08	1.27E-07	****	Kruskal-Wallis
133	LPI 18:1	1.12E-09	3.69E-08	****	Kruskal-Wallis
134	LPI 18:2	2.25E-07	6.79E-07	****	Kruskal-Wallis
135	LPI 20:1	2.79E-09	4.28E-08	****	Kruskal-Wallis
136	LPS 18:0	1.93E-06	3.81E-06	****	Kruskal-Wallis
137	LPS 18:1	1.20E-05	1.87E-05	****	Kruskal-Wallis
138	CE 12:1	2.13E-02	2.26E-02	*	Kruskal-Wallis
139	CE 12:2	1.68E-06	3.50E-06	****	Kruskal-Wallis
140	CE 16:0	2.74E-07	8.13E-07	****	Kruskal-Wallis
141	CE 18:1	8.86E-08	3.28E-07	****	Kruskal-Wallis
142	CE 18:3	3.84E-04	4.56E-04	***	Kruskal-Wallis
143	CE 20:0	3.78E-04	4.50E-04	***	Kruskal-Wallis
144	CE 20:4	3.22E-04	3.88E-04	***	Kruskal-Wallis
145	Cer d18:1/16:0	1.24E-08	1.00E-07	****	Kruskal-Wallis
146	Cer d18:1/18:0	1.36E-09	3.69E-08	****	Kruskal-Wallis
147	Cer d18:1/22:0	1.70E-08	1.15E-07	****	Kruskal-Wallis
148	Cer d18:1/23:0	1.77E-08	1.15E-07	****	Kruskal-Wallis
149	Cer d18:1/24:0	2.51E-08	1.36E-07	****	Kruskal-Wallis
150	Cer d18:1/24:1	1.80E-08	1.15E-07	****	Kruskal-Wallis
151	SM d18:0/14:0	5.24E-05	7.00E-05	****	Kruskal-Wallis
152	SM d18:0/15:0	5.99E-06	1.03E-05	****	Kruskal-Wallis
153	SM d18:0/16:0	1.56E-04	1.92E-04	***	Kruskal-Wallis
154	SM d18:0/17:0	7.29E-08	2.96E-07	****	Kruskal-Wallis
155	SM d18:0/18:0	7.20E-08	2.96E-07	****	Kruskal-Wallis
156	SM d18:0/19:0	3.48E-07	9.79E-07	****	Kruskal-Wallis
157	SM d18:0/20:0	6.25E-08	2.75E-07	****	Kruskal-Wallis
158	SM d18:0/22:0	1.71E-06	3.50E-06	****	Kruskal-Wallis
159	SM d18:0/23:0	1.39E-06	3.00E-06	****	Kruskal-Wallis
160	SM d18:0/24:0	2.80E-06	5.20E-06	****	Kruskal-Wallis
161	SM d18:0/26:0	1.81E-07	5.71E-07	****	Kruskal-Wallis
162	SM d18:1/14:1	7.21E-04	8.41E-04	***	Kruskal-Wallis
163	SM d18:1/16:0	1.45E-03	1.65E-03	**	Kruskal-Wallis
164	SM d18:1/19:0	4.04E-03	4.42E-03	**	Kruskal-Wallis
165	SM d18:1/19:1	6.23E-03	6.68E-03	**	Kruskal-Wallis
166	SM d18:1/20:0	3.45E-03	3.81E-03	**	Kruskal-Wallis
167	SM d18:1/20:1	6.00E-03	6.49E-03	**	Kruskal-Wallis
168	SM d18:1/22:0	5.45E-04	6.39E-04	***	Kruskal-Wallis
169	DAG 18:0-18:1	2.77E-09	4.28E-08	****	Kruskal-Wallis
170	DAG 18:0-18:2	1.27E-06	2.83E-06	****	Kruskal-Wallis
171	DAG 18:1-18:1	1.40E-09	3.69E-08	****	Kruskal-Wallis
172	DAG 14:1-22:2	1.57E-05	2.34E-05	****	Kruskal-Wallis
173	DAG 16:1-20:2	1.50E-05	2.26E-05	****	Kruskal-Wallis
174	DAG 18:1-18:2	3.36E-06	6.06E-06	****	Kruskal-Wallis
175	DAG 16:0-20:4	1.84E-06	3.69E-06	****	Kruskal-Wallis
176	DAG 18:1-18:3	1.88E-05	2.71E-05	****	Kruskal-Wallis
177	DAG 18:2-18:2	3.83E-03	4.20E-03	**	Kruskal-Wallis
178	DAG 18:0-19:1	5.74E-05	7.57E-05	****	Kruskal-Wallis
179	DAG 18:1-19:1	9.03E-08	3.28E-07	****	Kruskal-Wallis
180	DAG 18:0-20:3	7.80E-06	1.29E-05	****	Kruskal-Wallis
181	DAG 16:0-22:4	1.52E-02	1.62E-02	*	Kruskal-Wallis
182	DAG 18:0-20:4	1.78E-06	3.61E-06	****	Kruskal-Wallis
183	DAG 18:1-20:4	4.07E-07	1.12E-06	****	Kruskal-Wallis
184	DAG 19:0-20:0	7.75E-04	8.99E-04	***	Kruskal-Wallis
185	DAG 17:0-22:1	2.28E-05	3.25E-05	****	Kruskal-Wallis
186	DAG 17:0-22:2	5.40E-08	2.53E-07	****	Kruskal-Wallis
187	DAG 18:0-22:0	2.30E-03	2.58E-03	**	Kruskal-Wallis
188	DAG 18:1-22:4	2.85E-04	3.46E-04	***	Kruskal-Wallis
189	DAG 18:0-22:6	7.43E-05	9.51E-05	****	Kruskal-Wallis
190	DAG 18:2-22:4	5.14E-03	5.59E-03	**	Kruskal-Wallis
191	DAG 18:2-22:6	2.81E-06	5.20E-06	****	Kruskal-Wallis
192	DAG 19:0-22:6	2.79E-02	2.95E-02	*	Kruskal-Wallis
193	DAG 20:3-22:4	6.24E-03	6.68E-03	**	Kruskal-Wallis
194	TAG 16:0-17:0-19:1	1.21E-06	2.78E-06	****	Kruskal-Wallis
195	TAG 16:0-17:1-19:0	1.21E-06	2.78E-06	****	Kruskal-Wallis
196	TAG 17:0-17:0-18:1	1.21E-06	2.78E-06	****	Kruskal-Wallis
197	TAG 18:0-18:0-16:0	2.82E-07	8.25E-07	****	Kruskal-Wallis
198	TAG 18:0-18:0-18:1	6.83E-07	1.76E-06	****	Kruskal-Wallis
199	TAG 18:0-18:0-18:3	8.02E-04	9.24E-04	***	Kruskal-Wallis
200	TAG 19:0-19:0-18:3	1.44E-05	2.18E-05	****	Kruskal-Wallis
